# Supplementary material for: Diversity of Fungi Associated with Diseases of Cultivated Brassicaceae in Southern Italy
Source: J Fungi (Basel). 2025 Dec 24;12(1):13. doi: 10.3390/jof12010013 (PMC12843184; doi:10.3390/jof12010013)
Supplement: Supplementary file 1 [file jof-12-00013-s001.zip]

Archive with 1 entries (1 files):
- jof-4015101-supplementary.pdf
